# Supplementary material for: Comparisons of auditory brainstem response and sound level tolerance in tinnitus ears and non-tinnitus ears in unilateral tinnitus patients with normal audiograms
Source: PLoS One. 2017 Dec 18;12(12):e0189157. doi: 10.1371/journal.pone.0189157 (PMC5734686; doi:10.1371/journal.pone.0189157)
Supplement: S1 Data — (XLSX) [file pone.0189157.s005.xlsx]

## Sheet: Tinnitus group_M&F
ID	Sex	Age	Side	ABR											MALE	ID	Patient #`	Sex	Age	Side	ABR
				Tinnitus ears					Non tinnitus ears												Tinnitus ears					Non tinnitus ears
				Wave I		Wave V		V/I ratio	Wave I		Wave V		V/I ratio								Wave I		Wave V		V/I ratio	Wave I		Wave V		V/I ratio
				Latency	Amplitude	Latency	Amplitude		Latency	Amplitude	Latency	Amplitude									Latency	Amplitude	Latency	Amplitude		Latency	Amplitude	Latency	Amplitude
1	1	21	1	1.39	0.325	5.79	0.2	0.615385	1.39	0.39	5.76	0.28	0.717949			1	1090833	M	21	1	1.39	0.325	5.79	0.2	0.615385	1.39	0.39	5.76	0.28	0.717949
2	1	32	2	1.64	0.43	5.45	0.48	1.11628	1.64	0.29	5.14	0.525	1.81034			2	2067285	M	32	2	1.64	0.43	5.45	0.48	1.11628	1.64	0.29	5.14	0.525	1.81034
3	2	21	1	1.26	0.22	5.54	0.55	2.5	1.36	0.37	5.45	0.24	0.648649			4	982025	M	15	2	1.39	0.31	5.51	0.295	0.951613	1.39	0.17	5.385	0.44	2.58824
4	1	15	2	1.39	0.31	5.51	0.295	0.951613	1.39	0.17	5.385	0.44	2.58824			6	2021290	M	28	1	1.33	0.265	5.45	0.505	1.90566	1.295	0.435	5.855	0.375	0.862069
5	2	44	1	1.42	0.5	5.64	0.57	1.14	1.42	0.46	5.76	0.79	1.71739			8	1089221	M	32	2	1.7	0.36	5.7	0.38	1.05556	1.39	0.23	5.7	0.49	2.13043
6	1	28	1	1.33	0.265	5.45	0.505	1.90566	1.295	0.435	5.855	0.375	0.862069			9	2002347	M	23	1	1.39	0.435	5.635	0.355	0.816092	1.51	0.24	5.79	0.44	1.83333
7	2	38	1	1.45	0.36	5.26	0.58	1.61111	1.33	0.32	5.45	0.385	1.20312			12	485307	M	36	2	1.36	0.4	5.82	0.5	1.25	1.39	0.29	5.64	0.805	2.77586
8	1	32	2	1.7	0.36	5.7	0.38	1.05556	1.39	0.23	5.7	0.49	2.13043			13	923970	M	42	1	1.515	0.335	5.23	0.6	1.79104	1.515	0.49	5.14	0.545	1.11224
9	1	23	1	1.39	0.435	5.635	0.355	0.816092	1.51	0.24	5.79	0.44	1.83333			16	2059838	M	17	1	1.39	0.58	5.45	0.54	0.931034	1.39	0.46	5.32	0.585	1.27174
10	2	59	2	1.64	0.265	5.57	0.59	2.22642	1.515	0.23	5.7	0.48	2.08696			17	112803	M	50	2	1.39	0.235	5.7	0.32	1.3617	1.26	0.26	5.64	0.48	1.84615
11	2	22	1	1.39	0.37	5.39	0.76	2.05405	1.39	0.365	5.51	0.93	2.54795			19	905735	M	42	2	1.33	0.195	5.7	0.725	3.71795	1.45	0.175	5.7	0.655	3.74286
12	1	36	2	1.36	0.4	5.82	0.5	1.25	1.39	0.29	5.64	0.805	2.77586			21	2104054	M	25	2	1.33	0.345	5.7	0.195	0.565217	1.33	0.355	5.82	0.395	1.11268
13	1	42	1	1.515	0.335	5.23	0.6	1.79104	1.515	0.49	5.14	0.545	1.11224			22	2103130	M	23	1	1.51	0.3	4.95	0.305	1.01667	1.39	0.37	5.14	0.535	1.44595
14	2	42	1	1.325	0.65	4.95	0.75	1.15385	1.39	0.665	4.92	0.815	1.22556			23	2114446	M	16	2	1.51	0.24	5.325	0.725	3.02083	1.45	0.36	5.26	0.625	1.73611
15	2	49	2	1.33	0.215	5.73	0.645	3	1.36	0.305	5.7	0.62	2.03279			29	2051099	M	35	2	1.545	0.15	5.45	0.75	5	1.42	0.275	5.7	0.61	2.21818
16	1	17	1	1.39	0.58	5.45	0.54	0.931034	1.39	0.46	5.32	0.585	1.27174			30	832375	M	18	1	1.45	0.31	5.82	0.435	1.40323	1.39	0.46	5.82	0.31	0.673913
17	1	50	2	1.39	0.235	5.7	0.32	1.3617	1.26	0.26	5.64	0.48	1.84615			37	710968	M	47	2	1.39	0.13	5.57	0.6	4.61538	1.51	0.26	5.57	0.505	1.94231
18	2	59	2	1.64	0.265	5.57	0.59	2.22642	1.515	0.23	5.7	0.48	2.08696			40	2142008	M	20	2	1.39	0.3	6.01	0.255	0.85	1.45	0.29	5.95	0.32	1.10345
19	1	42	2	1.33	0.195	5.7	0.725	3.71795	1.45	0.175	5.7	0.655	3.74286			41	2146636	M	21	1	1.45	0.4	5.2	0.16	0.4	1.39	0.41	5.075	0.19	0.463415
20	2	35	2	1.39	0.5	5.2	0.655	1.31	1.39	0.57	5.26	0.735	1.28947			Average			28.5789		1.44211	0.318158	5.55053	0.438158	1.7044	1.41842	0.326842	5.54763	0.479474	1.65196
21	1	25	2	1.33	0.345	5.7	0.195	0.565217	1.33	0.355	5.82	0.395	1.11268			STD			10.8797		0.103914	0.107085	0.257093	0.186169	1.36816	0.0858948	0.0968133	0.286615	0.148182	0.822724
22	1	23	1	1.51	0.3	4.95	0.305	1.01667	1.39	0.37	5.14	0.535	1.44595												Mean + 2 SD = 4.52					Mean + 2 SD= 3.29
23	1	16	2	1.51	0.24	5.325	0.725	3.02083	1.45	0.36	5.26	0.625	1.73611
24	2	20	2	1.42	0.555	5.48	0.85	1.53153	1.39	0.58	5.48	0.835	1.43966
25	2	47	1	1.51	0.27	5.45	0.5	1.85185	1.51	0.245	5.76	0.26	1.06122		FEMALE	ID	Patient #`	Sex	Age	Side	ABR
26	2	36	1	1.39	0.75	5.51	0.355	0.473333	1.45	0.575	5.64	0.21	0.365217								Tinnitus ears					Non tinnitus ears
27	2	56	1	1.45	0.19	5.39	0.325	1.71053	1.39	0.18	5.64	0.3	1.66667								Wave I		Wave V		V/I ratio	Wave I		Wave V		V/I ratio
28	2	15	2	1.39	0.71	5.57	0.675	0.950704	1.45	0.505	5.7	0.6	1.18812								Latency	Amplitude	Latency	Amplitude		Latency	Amplitude	Latency	Amplitude
29	1	35	2	1.545	0.15	5.45	0.75	5	1.42	0.275	5.7	0.61	2.21818			3	2063119	F	21	1	1.26	0.22	5.54	0.55	2.5	1.36	0.37	5.45	0.24	0.648649
30	1	18	1	1.45	0.31	5.82	0.435	1.40323	1.39	0.46	5.82	0.31	0.673913			5	1078862	F	44	1	1.42	0.5	5.64	0.57	1.14	1.42	0.46	5.76	0.79	1.71739
31	2	59	1	1.41	0.36	5.39	0.425	1.18056	1.45	0.185	5.355	0.365	1.97297			7	2031306	F	38	1	1.45	0.36	5.26	0.58	1.61111	1.33	0.32	5.45	0.385	1.20312
32	2	25	1	1.26	0.465	5.45	0.54	1.16129	1.26	0.45	5.32	0.47	1.04444			10	968935	F	59	2	1.64	0.265	5.57	0.59	2.22642	1.515	0.23	5.7	0.48	2.08696
33	2	18	1	1.45	0.465	5.51	0.565	1.21505	1.45	0.495	5.45	0.635	1.28283			11	1027191	F	22	1	1.39	0.37	5.39	0.76	2.05405	1.39	0.365	5.51	0.93	2.54795
34	2	45	2	1.51	0.27	5.82	0.23	0.851852	1.33	0.4	5.89	0.345	0.8625			14	370664	F	42	1	1.325	0.65	4.95	0.75	1.15385	1.39	0.665	4.92	0.815	1.22556
35	2	24	1	1.33	0.52	5.42	0.86	1.65385	1.39	0.575	5.07	0.565	0.982609			15	306900	F	49	2	1.33	0.215	5.73	0.645	3	1.36	0.305	5.7	0.62	2.03279
36	2	41	2	1.39	0.365	5.32	0.425	1.16438	1.39	0.275	5.26	0.53	1.92727			18	968935	F	59	2	1.64	0.265	5.57	0.59	2.22642	1.515	0.23	5.7	0.48	2.08696
37	1	47	2	1.39	0.13	5.57	0.6	4.61538	1.51	0.26	5.57	0.505	1.94231			20	552541	F	35	2	1.39	0.5	5.2	0.655	1.31	1.39	0.57	5.26	0.735	1.28947
38	2	20	1	1.39	0.32	5.7	0.535	1.67188	1.33	0.53	5.64	0.7	1.32075			24	218923	F	20	2	1.42	0.555	5.48	0.85	1.53153	1.39	0.58	5.48	0.835	1.43966
39	2	53	1	1.45	0.34	5.76	0.66	1.94118	1.45	0.34	5.57	0.615	1.80882			25	714950	F	47	1	1.51	0.27	5.45	0.5	1.85185	1.51	0.245	5.76	0.26	1.06122
40	1	20	2	1.39	0.3	6.01	0.255	0.85	1.45	0.29	5.95	0.32	1.10345			26	2112574	F	36	1	1.39	0.75	5.51	0.355	0.473333	1.45	0.575	5.64	0.21	0.365217
41	1	21	1	1.45	0.4	5.2	0.16	0.4	1.39	0.41	5.075	0.19	0.463415			27	963185	F	56	1	1.45	0.19	5.39	0.325	1.71053	1.39	0.18	5.64	0.3	1.66667
42	2	43	2	1.45	0.4	5.14	0.475	1.1875	1.45	0.45	5.39	0.48	1.067			28	869352	F	15	2	1.39	0.71	5.57	0.675	0.950704	1.45	0.505	5.7	0.6	1.18812
43	2	31	2	1.39	0.48	5.32	0.66	1.375	1.39	0.28	5.39	0.41	1.46429			31	1015580	F	59	1	1.41	0.36	5.39	0.425	1.18056	1.45	0.185	5.355	0.365	1.97297
Average		33.6047		1.42872	0.368605	5.50093	0.513837	1.61688	1.41163	0.367209	5.52116	0.509419	1.52745			32	1079598	F	25	1	1.26	0.465	5.45	0.54	1.16129	1.26	0.45	5.32	0.47	1.04444
STD		13.5789		0.0976759	0.141587	0.230414	0.180663	0.994353	0.073304	0.128185	0.255214	0.179355	0.670843			33	342746	F	18	1	1.45	0.465	5.51	0.565	1.21505	1.45	0.495	5.45	0.635	1.28283
																34	565120	F	45	2	1.51	0.27	5.82	0.23	0.851852	1.33	0.4	5.89	0.345	0.8625
																35	703897	F	24	1	1.33	0.52	5.42	0.86	1.65385	1.39	0.575	5.07	0.565	0.982609
																36	610014	F	41	2	1.39	0.365	5.32	0.425	1.16438	1.39	0.275	5.26	0.53	1.92727
																38	211933	F	20	1	1.39	0.32	5.7	0.535	1.67188	1.33	0.53	5.64	0.7	1.32075
																39	551177	F	53	1	1.45	0.34	5.76	0.66	1.94118	1.45	0.34	5.57	0.615	1.80882
																42	2143270	F	43	2	1.45	0.4	5.14	0.475	1.1875	1.45	0.45	5.39	0.48	1.067
																43	2140931	F	31	2	1.39	0.48	5.32	0.66	1.375	1.39	0.28	5.39	0.41	1.46429
																Average			37.5833		1.41813	0.408542	5.46167	0.57375	1.5476	1.40625	0.399167	5.50021	0.533125	1.42888
																STD			14.3767		0.0933066	0.154487	0.203911	0.154921	0.573795	0.0630088	0.14233	0.231547	0.200574	0.51877
																								Mean + 2 SD=2.69					Mean + 2 SD=2.48

## Sheet: Control
MALE
ID	#	Name	Year	Sex	ABR
					Right					Left
					Wave I		Wave V		V/I ratio	Wave I		Wave V		V/I ratio
					Latency	Amplitude	Latency	Amplitude		Latency	Amplitude	Latency	Amplitude
8	618872		37	1	1.39	0.28	5.45	0.55	1.96429	1.39	0.315	5.32	0.45	1.42857
10	760724		40	1	1.45	0.265	5.57	0.355	1.33962	1.45	0.3	5.57	0.34	1.13333
11	1007322		19	1	1.39	0.36	5.39	0.76	2.11111	1.39	0.365	5.26	0.73	2
14	910714		25	1	1.39	0.565	5.7	0.675	1.19469	1.39	0.58	5.64	0.57	0.982759
15	910320		25	1	1.39	0.29	5.45	0.84	2.89655	1.39	0.315	5.45	0.785	2.49206
16	861015		29	1	1.39	0.375	5.45	0.635	1.69333	1.39	0.395	5.51	0.605	1.53165
17	870404		29	1	1.51	0.275	5.51	0.36	1.30909	1.45	0.305	5.57	0.445	1.45902
18	900106		24	1	1.33	0.36	5.51	0.935	2.59722	1.39	0.36	5.57	0.97	2.69444
	average		28.5		1.405	0.34625	5.50375	0.63875	1.88824	1.405	0.366875	5.48625	0.611875	1.71523
	STD		6.96932		0.0531843	0.0987692	0.0960562	0.210573	0.624522	0.0277746	0.092541	0.133838	0.20769	0.621066
FEMALE
1	2093106		35	2	1.26	0.39	5.45	0.715	1.83333	1.42	0.34	5.39	0.54	1.58824
2	2099574		22	2	1.26	0.435	5.32	0.71	1.63218	1.33	0.51	5.14	0.79	1.54902
3	1015312		25	2	1.45	0.345	5.45	0.565	1.63768	1.45	0.425	5.32	0.505	1.18824
4	187915		22	2	1.45	0.535	5.32	0.43	0.803738	1.45	0.41	5.39	0.495	1.20732
5	2086899		23	2	1.39	0.555	5.51	0.44	0.792793	1.39	0.555	5.32	0.515	0.927928
6	2066657		44	2	1.39	0.59	5.2	0.835	1.41525	1.39	0.52	5.14	0.82	1.57692
7	694523		22	2	1.51	0.54	5.26	0.565	1.0463	1.51	0.525	5.26	0.77	1.46667
9	2034403		19	2	1.33	0.335	5.26	0.365	1.08955	1.39	0.325	5.01	0.495	1.52308
12	961015		21	2	1.39	0.865	5.39	0.645	0.745665	1.33	0.75	5.32	0.595	0.793333
13	1054199		54	2	1.26	0.53	5.45	0.785	1.48113	1.45	0.35	5.45	0.54	1.54286
	average		28.7		1.369	0.512	5.361	0.6055	1.24776	1.411	0.471	5.274	0.6065	1.33636
	STD		11.7762		0.0891254	0.154276	0.103543	0.159399	0.400985	0.0566569	0.129396	0.137453	0.132708	0.290843
