# Supplementary material for: Comparisons of auditory brainstem response and sound level tolerance in tinnitus ears and non-tinnitus ears in unilateral tinnitus patients with normal audiograms
Source: PLoS One. 2017 Dec 18;12(12):e0189157. doi: 10.1371/journal.pone.0189157 (PMC5734686; doi:10.1371/journal.pone.0189157)
Supplement: S2 Data — (XLSX) [file pone.0189157.s006.xlsx]

## Sheet: UCL_Tin Gr. vs. control
ID	TEs		NTEs			Control
	UCLs					UCLs
	500	3000	500	3000		500	3000
1	115	100	120	100		105	100
2	120	110	120	105		120	120
3	115	110	100	95		100	95
4	105	95	115	95		120	120
5	115	110	120	105		120	110
6	100	100	100	100		120	120
7	120	105	120	115		120	120
8	110	95	100	95		120	110
9	100	100	100	90		110	100
10	100	100	100	100		110	110
11	110	110	120	120		110	105
12	115	110	110	120		105	100
13	105	95	100	95		120	100
14	110	95	100	90		120	105
15						120	105
16	115	100	100	95		120	120
17	105	95	115	100		120	110
18	110	100	110	100		120	110
19	120	120	115	120		110	100
20	95	100	95	100		120	120
21	115	95	105	95		95	95
22	115	110	115	100		120	110
23	110	105	115	100		120	100
24	120	120	120	110		120	120
25	110	95	115	110		120	120
26	105	85	95	95		110	110
27	100	100	100	105		110	100
28	110	105	120	120		110	110
29	110	115	110	120		105	95
30	105	85	95	95		100	100
31	100	105	95	90		120	105
32	120	110	120	120		115	100
33	110	90	120	90		120	115
34	90	75	90	85		120	110
35	120	105	120	100		110	110
36	110	110	120	105		115	105
37	105	100	100	100
38	100	100	100	100
39	120	110	120	115
40	90	90	120	115
41	115	105	105	105
42	120	120	120	120
43	120	105	100	110
44	100	100	105	100
45	120	100	115	100
AVG	109.659	102.045	109.091	103.295		114.444	107.917
SD	8.44942	9.35838	9.7809	9.93837		7.24843	8.2267
